# Supplementary material for: Efficacy of Horticultural Therapy on Positive, Negative, and Affective Symptoms in Individuals with Schizophrenia: A Systematic Review and Meta-Analysis of Randomized Controlled Trials
Source: Healthcare (Basel). 2024 Oct 22;12(21):2104. doi: 10.3390/healthcare12212104 (PMC11545822; doi:10.3390/healthcare12212104)
Supplement: Supplementary file 1 [file healthcare-12-02104-s001.zip]

Archive with 1 entries (1 files):
- healthcare-3180664-supplementary.pdf
